# Supplementary material for: Investigating jealous behaviour in dogs
Source: Sci Rep. 2018 Jun 11;8:8911. doi: 10.1038/s41598-018-27251-1 (PMC5996015; doi:10.1038/s41598-018-27251-1)
Supplement: Supplementary file 1 — Supplementary Information [file 41598_2018_27251_MOESM1_ESM.xlsx]

## Sheet: Information
Supplementary Information for:
Jealous behaviour in dogs
by Judit Abdai, Cristina Baño Terencio, Paula Pérez Fraga and Ádám Miklósi
in Scientific Reports

## Sheet: Explanations
Nr_of_trial_order	Trial 1	Trial 2	Trial 3	Trial 4	Trial 5
1	Familiar dog	Unfamiliar dog	Object	Reading	Familiar dog
2	Familiar dog	Unfamiliar dog	Reading	Object	Familiar dog
3	Familiar dog	Object	Unfamiliar dog	Reading	Familiar dog
4	Familiar dog	Object	Reading	Unfamiliar dog	Familiar dog
5	Familiar dog	Reading	Unfamiliar dog	Object	Familiar dog
6	Familiar dog	Reading	Object	Unfamiliar dog	Familiar dog
Condition
1	Familiar dog I
2	Unfamiliar dog
3	Object
4	Reading
5	Familiar dog II
Dominance rank
1	Dominant
2	Subordinant
3	NA

## Sheet: Subjects
DATA OF SUBJECTS AND FAMILIAR RIVAL
ID	Breed	Age (year)	Sex				ID	Breed	Age (year)	Sex
1	staffordshire bull terrier	11	female (neutered)			Familiar dog (the other dog from the household)	R1	staffordshire bull terrier	8	male
2	mixed	9.5	female (neutered)				R2	german shepherd	3	female (neutered)
3	mixed (pumi-puli)	10	female (neutered)				R3	miniature schnauzer	16	female (neutered)
4	mixed	7	male (neutered)				R4	golden retriever	8	male
5	mixed	2	male				R5	mixed	6	female
6	mixed	3.5	male				R6	kuvasz	2.5	male
7	mixed	6	female				R7	chihuahua	2	male
8	pit bull terrier	1.5	male (intact)				R8	mixed	3	female (neutered)
9	mixed	3	male				R9	mixed	4	female
10	mixed	5	female				R10	mixed	12	male
11	hungarian vizsla	6	male (neutered)				R11	hungarian vizsla	9	male
12	collie	3	female (intact)				R12	mixed	2.5	male (neutered)
13	basset hound	1.5	female				R13	bolognese	3	female
14	groenendael	8	female (neutered)				R14	sheltie	3	male (neutered)
15	yorkshire terrier	7	male				R15	óriás uszkár	4	male
16	mixed	4	female (neutered)				R16	mixed	5	female (neutered)
17	mixed	3	female				R17	labrador retriever	15	female
18	hovawart	6	female (intact)				R18	hovawart	6	male
19	border collie	4	male				R19	border collie	7	male (neutered)
20	mixed	3	male (neutered)				R20	mixed	15	male (intact)
21	boxer	3	female				R21	boxer	5	female
22	mixed (malinois)	4	male				R22	mixed	4	male
23	mixed (pumi)	2	female				R23	mixed (german shepherd)	6	male
24	wireheared hungarian vizsla	5	female (neutered)				R24	longhaired dachshund	6	male (neutered)
Excluded
E1	mixed	2	male				ER1	mixed	8	female
ORDER OF TRIAL IN CASE OF THE SPECIFIC SUBJECTS
ID	Trial 1	Trial 2	Trial 3	Trial 4	Trial 5
1	Familiar dog	Unfamiliar dog	Reading	Object	Familiar dog
2	Familiar dog	Unfamiliar dog	Object	Reading	Familiar dog
3	Familiar dog	Object	NO UNFAMILIAR DOG CONDITION	Reading	Familiar dog
4	Familiar dog	Object	Reading	Unfamiliar dog	Familiar dog
5	Familiar dog	Object	Reading	Unfamiliar dog	Familiar dog
6	Familiar dog	Object	Reading	Unfamiliar dog	Familiar dog
7	Familiar dog	Unfamiliar dog	Object	Reading	Familiar dog
8	Familiar dog	Object	Unfamiliar dog	Reading	Familiar dog
9	Familiar dog	Reading	Object	Unfamiliar dog	Familiar dog
10	Familiar dog	Reading	Object	Unfamiliar dog	Familiar dog
11	Familiar dog	Unfamiliar dog	Reading	Object	Familiar dog
12	Familiar dog	Unfamiliar dog	Object	Reading	Familiar dog
13	Familiar dog	Unfamiliar dog	Reading	Object	Familiar dog
14	Familiar dog	Unfamiliar dog	Object	Reading	Familiar dog
15	Familiar dog	Reading	Unfamiliar dog	Object	Familiar dog
16	Familiar dog	Unfamiliar dog	Reading	Object	Familiar dog
17	Familiar dog (EXCLUDED FROM THE ANALYSIS OF THIS CONDITION)	Reading	Unfamiliar dog	Object	Familiar dog
18	Familiar dog	Object	Unfamiliar dog	Reading	Familiar dog
19	Familiar dog	Reading	Object	Unfamiliar dog	Familiar dog
20	Familiar dog	Reading	Object	Unfamiliar dog	Familiar dog
21	Familiar dog	Object	Reading	Unfamiliar dog	Familiar dog
22	Familiar dog	Object	NO UNFAMILIAR DOG CONDITION	Reading	Familiar dog
23	Familiar dog	Reading	Unfamiliar dog	Object	Familiar dog
24	Familiar dog	Reading	Unfamiliar dog	Object	Familiar dog

## Sheet: Questionnaire
ID	Number of dogs living together	When a stranger comes to the house, which dog starts to bark first (or if they start to bark together, which dog barks more or longer)?	If the dogs get food at the same time and at the same spot, which dog starts to eat first or eats the other dog’s food?	Which dog licks more often the other dog’s mouth?	If the dogs start to fight, which dog wins usually?	DOMINANCE RANK	How jealous do you think your dog is compare to the average dog? (scale from 1 to 10)	Who does the dog usually gets jealous of?	How much your dog gets jealous: at home (scale from 1 to 5)	How much your dog gets jealous: at familiar place (scale from 1 to 5)	How much your dog gets jealous: at unfamiliar place (scale from 1 to 5)
1	2	Subject	NA	Subject	NA	Dominant	2	other dogs in general	3	3	3
2	2	NA	Other dog	Other dog	Subject	Dominant	7	the other dog(s)	4	1	1
3	2	Other dog	Subject	NA	NA	NA	7	the other dog(s), wife/husband, girlfriend/boyfriend	5	1	1
4	3	Subject	Subject	Other dog	NA	Dominant	7	the other dog(s)	5	1	1
5	2	Subject	Other dog	Subject	Other dog	Subordinate	9	other dogs in general	5	4	4
6	3	NA	NA	Subject	Other dog	Subordinate	8	the other dog(s)	4	2	2
7	2	Subject	NA	Other dog	Subject	Dominant	6	other dogs in general	4	3	2
8	2	Other dog	NA	Subject	NA	NA	8	the other dog(s), other dogs in general	5	4	2
9 (based on the other dog's questionnaire)	2	Subject	NA	Subject	NA	Dominant	NA	NA	NA	NA	NA
10	2	Other dog	NA	NA	NA	NA	5	the other dog(s)	4	4	4
11	2	Subject	Subject	NA	NA	Dominant	7	other dogs in general	3	4	5
12	4	Subject	NA	Other dog	Subject	Dominant	9	the other dog(s)/animal(s)	5	1	1
13	2	Other dog	Subject	Subject	Other dog	Subordinate	8	the other dog(s)/animal(s)/family member(s)	4	3	2
14	2	Other dog	Other dog	Other dog	Subject (due to size difference)	Subordinate	8	other dogs in general	4	5	4
15	2	Other dog	Subject	NA	NA	NA	9	the other dog(s)	5	5	4
16	3	Subject	Subject	Other dog	Subject	Dominant	5	other dogs in general	4	3	1
17	2	Subject	Subject	NA	Subject	Dominant	10	other dogs/animals in general	5	5	5
18	2	Subject	NA	Subject	NA	Dominant	6	other dogs in general	3	3	3
19	2	Subject	NA	NA	NA	NA	6	other dogs/animals in general	2	2	2
20	2	Subject	Subject	NA	NA	Dominant	8	other dogs in general	5	5	4
21	3	Other dog	NA	NA	NA	NA	9	other dogs in general	3	3	3
22	2	Other dog	NA	Other dog	NA	Subordinate	5	the other dog(s)	1	1	1
23	2	NA	NA	Subject	NA	NA	6	the other dog(s)	5	3	3
24	2	Other dog	Other dog	Other dog	NA	Subordinate	8	the other dog(s), other dogs in general	5	4	3
The owner of dog ID 9 filled in the questionnaire regarding the other dog in the household only. In cases of which we have information about dog ID 9 we indicated the data.

## Sheet: Data
ID	Trial_Order	Trial	Condition	Look_Owner	Look_Rival	Look_Interaction	Orient_Owner	Orient_Rival	Orient_Interaction	Touch_Owner	Touch_Rival	Touch_Interaction	Move_to_Owner	Move_to_Rival	Move_to_Interaction	Parallel_Move_Owner	Parallel_Move_Rival	Stand_Near_Owner	Interruption	Dominance rank	PC I	PC II	PC III
1	2	1	1	16.6	2.4	55.6	3.8	4.8	41.4	14.4	1.4	5.8	13.4	1	25	1	0	55.6	10	1	1.53476	-0.03081	0.079
1	2	2	2	7.4	6.2	28.2	3	0	26.8	18	4.6	3	1	1.8	15.8	0	0	38.4	3	1	0.10717	-0.18399	-0.11438
1	2	3	4	0	0	8.6	0	0	1	0	0	0	0	0	0	0	0	0	0	1	-1.5441	-0.74341	-0.45434
1	2	4	3	3.6	0	68.2	0	0	78.4	19.4	0	0	0.6	0	3.2	0	0	77.4	2	1	3.2091	-0.98343	-0.31988
1	2	5	5	17	1.4	60.8	7	0	52.6	13.4	16.4	7.2	7.4	0	20.2	0	0.6	65.2	5	1	1.97669	0.36716	-0.41535
2	1	1	1	26.6	2.4	36	4.6	2.2	26.8	2.6	3.2	6	3.2	1.6	11.8	2.6	3	57.2	6	1	0.54956	0.8337	-0.23815
2	1	2	2	12	4.8	21.6	1.4	0	31.4	2.2	3	3.2	1.4	0	15.6	0	0	68.4	7	1	0.43548	0.15805	-0.14427
2	1	3	3	13	2	19.4	0.4	0	14.8	0	2.2	0	0	0	0.6	0	0	86	0	1	0.18916	0.25813	-0.25083
2	1	4	4	7	0.8	7.4	0	0	0	0	0	0	0	0	2.2	0	0	66.6	0	1	-0.78826	0.01386	-0.30479
2	1	5	5	14.8	6.8	36	3.8	6.8	23.2	3.6	4.2	2.2	4.8	2.8	7.2	0	0	48.8	7	1	0.3966	0.09658	0.50481
3	3	1	1	0	0	31.4	0	0	8.6	0.6	0	0	0	0	8.6	0	0	46	0	NA	-0.08441	-0.79489	-0.34811
3	3	2	3	0	0	14.6	0	0	0.8	0	0	0	0	0	2.8	0	0	4.6	0	NA	-1.30712	-0.80653	-0.44484
3	3	3	4	0	0	28.2	0	0	2.8	0	0	0	0	0	5.8	0	0	11.6	0	NA	-0.74958	-0.97131	-0.43211
3	3	4	5	1	0	56.2	0.4	0	7.8	0	0	0	0	0	5.8	0	0	87	0	NA	1.1523	-0.82589	-0.26436
4	4	1	1	14.4	2	25.4	1.6	0	11.4	0	0	0	2.2	1	1	1.4	0	7	0	1	-0.70902	-0.16298	-0.46637
4	4	2	3	0	0	21	0	0	2	1	0	0	0	0	7.4	0	0	36.8	1	1	-0.686	-0.69534	-0.3669
4	4	3	4	0	0	5.2	0	0	0.8	10.4	0	0	0	0	5.8	0	0	31.8	0	1	-1.26711	-0.48316	-0.37401
4	4	4	2	1.2	17.6	18.6	1	8.6	6.6	0.2	6.6	0	0.8	4.2	2	0	0	24.8	0	1	-0.7589	-0.77511	1.32098
4	4	5	5	0.4	0.8	35.2	0	1	20.2	0.8	0	0	0	0	6.6	0	0	23.6	1	1	0.05989	-0.99486	-0.2746
5	4	1	1	7.2	0	8.4	4.4	0.6	15.8	1.8	0	1.6	1.8	0	7	0	0	49.2	7	2	-0.7022	0.36076	-0.3583
5	4	2	3	1.4	0	16	0.2	0.6	5	0	0.6	0	0	0	13.4	0	0	33.2	0	2	-0.81126	-0.56397	-0.3317
5	4	3	4	1	4.4	9.6	0	0.2	1	0.4	2.2	0	0	0	2.8	0	0	11.2	1	2	-1.36907	-0.67039	-0.18286
5	4	4	2	3.8	16.2	49.4	1	1.6	44.8	2.6	17.2	31.4	1.6	3.4	18.2	0	0	80.4	13	2	1.81032	-0.68165	0.70044
5	4	5	5	7.2	0	9	0	0.4	78	0	0	3	0.4	0	2	0	0	87.6	2	2	1.49274	0.15617	-0.26837
6	4	1	1	27.6	0.6	31.2	4	2.2	5.8	0	0	0	11	0.4	7.6	0	0	57.8	1	2	-0.10679	0.89818	-0.33435
6	4	2	3	23.6	9	8.6	3.2	3.6	12.8	1	2	0	8	0	6.6	0	0	63.4	1	2	-0.52352	0.96042	0.29992
6	4	3	4	5.8	2.8	14	1	0	3	0	0.8	0.6	1	0	7	0	0	27	0	2	-1.01913	-0.30568	-0.29387
6	4	4	2	1.6	3.6	30	2	0.6	1.2	0.6	0	0	2.6	0.6	0	0	0	22.8	0	2	-0.65029	-0.67292	-0.18017
6	4	5	5	11.6	3.2	29	0.2	1.4	1.4	0	0.6	0	2.2	0	3.4	2.4	0	20.8	0	2	-0.63424	-0.4251	-0.20874
7	1	1	1	32.8	2.2	22.2	18.4	3.4	10.4	4.2	0.4	3	15.4	1	7.8	0	0	48.8	10	1	-0.80799	2.70774	-0.26612
7	1	2	2	5	0.6	8.4	0.8	0	0.8	0	0	1	1.6	0	1.2	0	0	3.8	1	1	-1.52859	-0.41396	-0.45882
7	1	3	3	5	0.2	25	3	0.2	1.2	2.2	0	0	4	0.2	1	0	0	17.4	1	1	-0.90513	-0.35008	-0.44299
7	1	4	4	0	0	17	0	0	0	0	0	0	0	0	0	0	0	0	0	1	-1.30901	-0.874	-0.45701
7	1	5	5	15.6	6.2	21.2	8	0	3.6	0.4	0.8	3	7.6	0	4	0	0	24.2	5	1	-1.01638	0.71573	-0.2367
8	3	1	1	43	9.8	7.4	11.4	5.4	5.8	1.4	4.8	0.2	11.2	5.6	6.2	2.2	0.8	49.2	7	NA	-1.13685	2.58269	0.27411
8	3	2	3	12.4	44	30.4	5.6	25.4	13.6	0.6	44.2	4	3.4	7.2	22.2	1.2	0	85.6	3	NA	0.50172	0.08116	4.31175
8	3	3	2	14	46.4	6.8	8.8	11.6	8.2	0.8	32.4	5	9	20.4	4.6	0	3.8	46	6	NA	-1.0025	0.72936	3.04303
8	3	4	4	27.8	3.8	26.6	24	0	21.8	4	0	0	0	0	5.2	0	0	82.2	0	NA	-0.1642	3.25779	-0.398
8	3	5	5	29.8	8	9.8	5.8	7.2	3.8	1.4	6.8	1.4	2.2	5.2	7.4	0	1.4	49.6	3	NA	-0.9424	1.36504	0.48232
9	6	1	1	6.4	4.6	8.8	4	1.6	2.6	0	0.6	0	3.4	2.2	6	0	2.2	21.2	0	1	-1.34308	0.05225	-0.08109
9	6	2	4	3.2	0.2	13.8	8.2	0.2	8.2	0	0	0	1.2	0.4	7.4	0	0	26.4	0	1	-1.12609	0.35384	-0.42547
9	6	3	3	3.4	0.8	4.4	2.6	0	0	0	0	0	3.8	0	0	0	0	7	0	1	-1.69	-0.21303	-0.43326
9	6	4	2	1.4	1.6	15.6	1	0.2	1.2	0.4	0	0	2	0	1	0	0	7.6	0	1	-1.25587	-0.64677	-0.35048
9	6	5	5	8.8	5.4	21.4	3.8	1.4	9.4	0.6	5.2	0	4.8	3.2	12.2	0	2.4	57.6	0	1	-0.3285	0.17831	0.00923
10	6	1	1	20.4	3.4	31.6	19.6	0.6	8.8	13.8	2	3.6	9	0	10.8	0	0	74.4	7	NA	-0.30279	2.33056	-0.30114
10	6	2	4	0	0	17.4	0.6	0	0.8	0	0	0	0	0	0	0	0	90	0	NA	-0.19815	-0.22922	-0.23578
10	6	3	3	1.8	0	42.8	0	0	27.4	0	0	0	0	0	1	0	0	88.6	0	NA	1.2655	-0.60926	-0.26302
10	6	4	2	2.4	9.4	14.4	1.4	5.4	5.8	0	0	0	1.6	2.2	3.6	0	0	6.4	0	NA	-1.16964	-0.65122	0.53244
10	6	5	5	6.6	6.8	44.4	2.2	0.6	14.8	0	0.2	10.2	1.2	0	3.4	0	0	62.2	3	NA	0.62279	-0.41302	0.0386
11	2	1	1	6.8	0.2	50.2	1.8	0	24.4	2.4	2.2	0.8	0.6	0	11.8	0	0	72.4	5	1	1.17091	-0.421	-0.34522
11	2	2	2	9.2	1.6	21	0	0.6	16.2	0	0	0	0	0	1	0	0	32.2	0	1	-0.37015	-0.3315	-0.31718
11	2	3	4	0	0	6.6	0	0	0	0	0	0	0	0	0	0	0	0	0	1	-1.63142	-0.71264	-0.45358
11	2	4	3	1.6	0	25.6	0	0	6.6	0.8	0	0	0	0	10.8	0	0	23.6	2	1	-0.58644	-0.781	-0.41533
11	2	5	5	11.6	1	59	0	1.4	41.2	3.2	5.8	13.8	1.6	0	51.6	1.2	0	74.4	15	1	1.95964	-0.53798	-0.20538
12	1	1	1	36.8	0	36.4	0.6	0	51.8	4.8	6.6	32.2	8.4	0	51.8	0	0	89.2	21	1	1.7029	1.10908	-0.56122
12	1	2	2	43.8	0	24.4	1.2	0.6	53.6	12.2	0.4	24	0.8	0	17.2	0	0	82	10	1	1.27881	1.61471	-0.58178
12	1	3	3	4.6	1	43.2	0	0	19.2	4.8	0.6	0	0	0	17.6	0	0	88.6	0	1	1.07397	-0.50005	-0.23286
12	1	4	4	11.2	0	39.2	0	0	21.4	5.4	1.2	14	0	0	14.4	0	0	58	1	1	0.63698	-0.33969	-0.41705
12	1	5	5	26.4	0	54.8	1.8	0.4	47.2	2.4	8	33.6	3.4	0	32.6	0	0	90	18	1	2.12296	0.49084	-0.44497
13	2	1	1	4	0.4	46.6	0	0	6.6	1.4	0.2	0	0	0	11	4	0	25.8	2	2	0.09391	-0.9889	-0.41585
13	2	2	2	22.2	3	29	3.2	2.2	19.8	7.6	2	10.6	11	0.2	17.2	1.4	0	65.8	7	2	0.3001	0.65087	-0.13829
13	2	3	4	14.2	0	28.8	0	0	9.2	0	0	0	0.8	0	16.4	10.6	0	39.6	0	2	-0.21598	-0.16922	-0.48358
13	2	4	3	2.4	0	36.2	0	0	9	1.6	1.2	0	0	0	8	20.2	0	25.4	0	2	-0.17447	-0.89775	-0.42137
13	2	5	5	1.4	0	30	0	0	0	0	0	0	0	0	0	0	0	1.2	0	2	-0.89022	-1.00605	-0.47017
14	1	1	1	3.2	1.6	24.6	0	0.4	15.2	2.8	2	2.2	1	0	17.2	0	0	44.2	6	2	-0.14352	-0.57206	-0.25607
14	1	2	2	1.2	1.4	21.8	0.4	0	12	0	0	0	0	0	11	0	0	46.4	0	2	-0.30044	-0.55568	-0.28184
14	1	3	3	0.8	0	39.2	0	0	28.6	0	1	0	0	0	6.4	0.6	0	76.4	0	2	1.0348	-0.67686	-0.28386
14	1	4	4	0	0	13.2	0	0	1.8	0	0	0	0	0	3.4	0	0	15	0	2	-1.19848	-0.71666	-0.41859
14	1	5	5	1	1.6	38.4	0.4	0	7.8	1	2	2.4	0.4	0	9.8	0	0	74.2	2	2	0.44666	-0.64293	-0.20532
15	5	1	1	0	0	27	0	0	4.6	0.6	0	0	0	0	2	0	0	19	0	NA	-0.65105	-0.90391	-0.41347
15	5	2	4	6	0	20.8	0	0	19.4	0	0	0	0	0	0	0	0	0	0	NA	-0.69507	-0.6629	-0.51114
15	5	3	2	0.2	77.2	10	0	32	2	0	69.8	0	0	7.2	1.8	0	0	32.6	1	NA	-0.83596	-1.35249	6.69196
15	5	4	3	0.2	0	51.6	0.6	0	17.4	1	0.4	0.4	0	0	15.8	0	0	29	0	NA	0.53927	-1.14473	-0.40239
15	5	5	5	0.8	0	10.2	0	0	1.4	0	0	0	0	0	1.6	0	0	1	0	NA	-1.47153	-0.72628	-0.4592
16	2	1	1	38.4	4.6	13.2	13.2	1.6	5.4	0	1.6	1.2	7.2	0	5.8	6.4	0	68	2	1	-0.82048	2.67439	-0.27833
16	2	2	2	12.2	7.6	13.6	12.4	39.2	7.2	0	0	1	3.2	0	2	3.8	0	85.2	1	1	-0.38279	1.11851	3.63199
16	2	3	4	4.2	4	23.8	0.2	2	1	0	1.8	0	0	0.8	1.8	0	0	63.4	0	1	-0.28901	-0.40447	0.0599
16	2	4	3	28.8	1.6	26.8	10.2	0	2.8	0	0	0	4.6	0	2.8	0	0	69.8	0	1	-0.3699	1.76911	-0.49105
16	2	5	5	23.6	2.2	20.2	2.2	0	19.6	0	4.6	0	10.2	0	0.6	2.8	0	57.8	1	1	-0.05411	0.71978	-0.40901
17	5	1	1	NA	NA	NA	NA	NA	NA	NA	NA	NA	NA	NA	NA	NA	NA	NA	NA	1	NA	NA	NA
17	5	2	4	14.4	3.2	23.6	2.4	0	9	0	3.8	4.8	0	2.2	4.8	0.8	0	90	1	1	0.16282	0.48326	-0.19862
17	5	3	2	27.4	23	11.8	1.2	13.4	39.6	0	0	0	0	0	0	0	0	79.2	12	1	0.57232	0.78802	1.96396
17	5	4	3	3.4	0	46.4	0.6	0	11.8	0	0	0	2	0	2.8	0	0	81.2	0	1	0.87497	-0.58356	-0.29722
17	5	5	5	16.8	5.4	42.8	0	2.2	73	0	2.2	81.4	0	0	14.8	0	0	86	5	1	2.41751	-0.00805	0.08942
18	3	1	1	30.8	1.6	18.2	4	4.4	24	8.6	0	3.4	7.2	0	14.6	0	0	53.4	8	1	-0.08909	1.18765	-0.11311
18	3	2	3	7.8	1.2	46.2	0	0	33.2	0.2	1	0	1.2	0	5	0	0	23.4	0	1	0.72992	-0.82836	-0.41416
18	3	3	2	25.4	6.6	14.2	4.6	0	9.6	9.4	3.4	0.8	1.4	1	6.8	0	0	65.6	3	1	-0.46432	1.16742	-0.17861
18	3	4	4	0	0	56.2	0	0	5.6	0	0	0	0.6	0	5.2	0	0	6.2	0	1	0.12353	-1.44022	-0.45508
18	3	5	5	37	14.8	17.2	4.2	0.8	45.2	6	20.4	2.2	7.8	0	5.2	1.8	0	72.8	6	1	0.65399	1.58914	0.24803
19	6	1	1	46	1.2	30.6	9.2	0	69.4	9.8	2	3.2	1.2	0	13.8	0	0	90	6	NA	1.7245	2.51591	-0.61154
19	6	2	4	0	0	25.4	0	0	33.6	0	0	0	0	0	1.2	2.6	0	86.2	0	NA	0.85231	-0.43279	-0.24865
19	6	3	3	7.8	2.2	22.6	0	0	15.6	2.6	1	0	0	0	13.2	1.4	0	47.8	2	NA	-0.14864	-0.31366	-0.29062
19	6	4	2	7.6	14.4	42.8	1.4	6	28.2	0	43.4	4.6	0.2	4.8	19.4	0	0	67.6	8	NA	1.03715	-0.49349	0.95039
19	6	5	5	21.8	0	48.8	0.8	0	29.4	1.8	1.6	5	0	0	20.4	0	0	89.4	5	NA	1.50405	0.2709	-0.43624
20	6	1	1	1	0	21.8	0	0	7.2	0	0	4.6	0	0	9.8	0	0	29.6	4	1	-0.61645	-0.70921	-0.39411
20	6	2	4	0	0	15.6	0	0	0	0	0	0	0	0	0	0	0	46	0	1	-0.79194	-0.55204	-0.342
20	6	3	3	12.4	0	28.6	0	0	22.4	0	0	0	3	0	1	0.2	0	46.2	0	1	0.19092	-0.19901	-0.45321
20	6	4	2	2.8	18.8	40	0	7.6	29.2	1.8	2.2	3.6	0	7.2	6.8	0	0	66.4	1	1	1.01272	-0.86108	1.37718
20	6	5	5	4.4	1	58.8	0	0.8	28.4	0	0	0	0	0	1.8	0	0	41.2	0	1	1.21627	-1.06642	-0.28121
21	4	1	1	15.4	0.6	34.4	2.6	1.6	25.2	2.2	4.8	1	2.4	0	19.4	0	0	43.2	8	NA	0.33574	0.07836	-0.31977
21	4	2	3	7	0.2	27.8	0.4	0	9.6	1	0	0	0	0	13.2	0	0	25.6	4	NA	-0.4254	-0.52184	-0.44829
21	4	3	4	17	0	18	1.2	0.4	13.8	1.2	1.8	2.4	1.4	0.8	11.2	0	0	57.6	11	NA	-0.24767	0.36308	-0.42769
21	4	4	2	16.6	10.2	16.2	16	2.4	6.2	7.6	1.6	0	5.8	3.6	8	0	2.6	51.2	10	NA	-1.0048	1.80914	0.2228
21	4	5	5	19.2	8	18.8	1.2	1.8	18.4	4	2.6	11.8	3.2	0	20.8	0	2.2	50.4	9	NA	-0.17555	0.33871	0.08989
22	3	1	1	5.2	2.4	17	0.8	0	7.4	0.6	0	1.2	2.8	0.6	10	0	0	31.6	7	2	-0.7536	-0.36623	-0.29915
22	3	2	3	0.8	0	30.2	0	0	4.2	0.2	2	1.6	0	0	5.6	0	0	42.4	1	2	-0.2762	-0.76562	-0.363
22	3	3	4	0.8	0	23.2	0	0	3	0	0	6.2	0	0	8.2	1.4	0	30	3	2	-0.67467	-0.73827	-0.39144
22	3	4	5	25	0.8	33	3.4	0	8.2	18	0	9.8	9.8	0	28.6	1.8	0	61	9	2	0.05566	0.73601	-0.49568
23	5	1	1	16.2	4.2	49.8	9.2	0.8	61.4	0.6	0.4	0	7	1	3.2	2.8	0	38	1	NA	1.46628	0.5341	-0.26045
23	5	2	4	0	0	26.2	0	0	6.8	0	0	7	0	0	8.2	0	0	27	1	NA	-0.52268	-0.8387	-0.39352
23	5	3	2	1.8	20.6	52.4	4.6	20.2	30.6	0	0	0	2.6	3.2	8.8	0	0	58.8	0	NA	1.25555	-0.80711	2.60483
23	5	4	3	0	0	64	0	0	26.2	0	0	0.8	0	0	10.4	0	0	32.4	1	NA	1.20608	-1.38477	-0.39457
23	5	5	5	16.2	17.4	26.2	6.8	3.8	9	0.4	0	0	2	2	2	1.2	1	36.4	0	NA	-0.50734	0.51063	0.73899
24	5	1	1	18.2	6	24.4	5.4	0.8	25.8	7.8	4.2	4.2	5.8	0	9.8	0	0	60.4	7	2	0.17086	0.74115	-0.09695
24	5	2	4	2.6	0	45.4	0	0	33.8	0	0	0	0	0	1.4	0	0	40.4	0	2	0.92151	-0.92717	-0.39135
24	5	3	2	14.2	16.2	39.2	7.8	6.4	14.6	0.8	8.4	13.4	4.4	1.4	11.8	0	0	67.4	4	2	0.39259	0.50942	1.00086
24	5	4	3	13.4	6.6	46.2	0.8	0	37	1	7	4	1.6	0	3.6	0	0	50.6	3	2	1.14491	-0.35071	-0.11082
24	5	5	5	32.4	9.8	28.2	22.2	0	27.4	14.2	3.6	10.8	6.8	1.4	17.2	0	0	77	6	2	0.03073	3.17733	-0.12413
